# Supplementary material for: Probing Viral Dark Matter: Comparative Genomics of Atypical Bacillus Phage YungSlug
Source: Viruses. 2025 Sep 19;17(9):1267. doi: 10.3390/v17091267 (PMC12474458; doi:10.3390/v17091267)
Supplement: Supplementary file 1 [file viruses-17-01267-s001.zip]

Archive with 1 entries (1 files):
- viruses-3823168-supplementary.xlsx
