# Supplementary material for: Probing Viral Dark Matter: Comparative Genomics of Atypical Bacillus Phage YungSlug
Source: Viruses. 2025 Sep 19;17(9):1267. doi: 10.3390/v17091267 (PMC12474458; doi:10.3390/v17091267)
Supplement: Supplementary file 1 [file viruses-17-01267-s001.zip › viruses-3823168-supplementary.xlsx]

## Sheet: Sheet1
Table S1: Proteins conserved in Spounivirinae
pham	function	pfam, conserved domain	CP-51	JL	Nachito	SP-10	SPO1	Shanette	YungSlug	Goe2
28	hypothetical protein		YP_009099081.1	YP_009215888.1	UXR28872.1	YP_007003418.1	YP_002300369.1	YP_009216108.1	QKE56358.1	APZ82332.1
110	terminase, large subunit	pfam05876, COG5525	YP_009099225.1	YP_009215811.1	UXR28823.1	YP_007003376.1	YP_002300330.1	YP_009216027.1	QKE56332.1	APZ82292.1
124	portal	pfam04860, COG4695	YP_009099060.1	YP_009215866.1	UXR28849.1	YP_007003395.1	YP_002300346.1	YP_009216086.1	QKE56384.1	APZ82309.1
260	DNA repair exonuclease SbcCD nuclease subunit	COG0420	YP_009099098.1	YP_009215903.1	UXR28881.1	YP_007003425.1	YP_002300385.1	YP_009216123.1	QKE56344.1	APZ82347.1
1045	tail tube protein	pfam06199	YP_009099071.1	YP_009215877.1	UXR28861.1	YP_007003406.1	YP_002300357.1	YP_009216097.1	QKE56371.1	APZ82320.1
114	DNA helicase	COG1061	YP_009099090.1	YP_009215896.1	UXR28877.1	YP_007003422.1	YP_002300381.1	YP_009216116.1	QKE56339.1	APZ82343.1
4435	Holliday junction resolvase	cd00523	YP_009099114.1	YP_009215919.1	N/A	YP_007003431.1	YP_002300395.1	YP_009216139.1	QKE56350.1	APZ82356.1
5281	DNA repair exonuclease SbcCD ATPase subunit	COG0420	YP_009099098.1	YP_009215903.1	UXR28881.1	YP_007003425.1	YP_002300385.1	YP_009216123.1	QKE56344.1	APZ82352.1
182	helicase	PHA02542	YP_009099093.1	YP_009215898.1	UXR28880.1	YP_007003424.1	YP_002300383.1	YP_009216118.1	QKE56342.1	APZ82345.1
217	Thymidylate synthase	cd00351	YP_009099130.1	YP_009215935.1	UXR28905.1	YP_007003445.1	YP_002300412.1	YP_009216155.1	UPI11442.1	APZ82373.1
242	tail-associated lysozyme	TIGR01646	YP_009099075.1	YP_009215882.1	UXR28866.1	YP_007003411.1	YP_002300362.1	YP_009216102.1	QKE56352.1	APZ82325.1
288	DNA primase	COG0358	YP_009099106.1	YP_009215911.1	UXR28884.1	YP_007003428.1	YP_002300392.1	YP_009216131.1	QKE56347.1	APZ82353.1
337	exonuclease	COG0258	YP_009099144.1	YP_009215948.1	UXR28916.1	YP_007003453.1	YP_002300426.1	YP_009216168.1	QKE56528.1	APZ82390.1
536	hypothetical protein		YP_009099066.1	YP_009215872.1	UXR28855.1	YP_007003401.1	YP_002300352.1	YP_009216092.1	QKE56366.1	APZ82315.1
607	putative sigma factor	TIGR02479	YP_009099117.1	YP_009215922.1	UXR28897.1	YP_007003440.1	YP_002300398.1	YP_009216142.1	QKE56464.1	APZ82359.1
687	dUTP pyrophosphatase	COG0756	YP_009099107.1	YP_009215912.1	UXR28885.1	YP_007003429.1	YP_002300393.1	YP_009216132.1	QKE56348.1	APZ82354.1
725	putative sigma factor	TIGR02937	YP_009099149.1	YP_009215953.1	UXR28920.1	YP_007003457.1	YP_002300430.1	YP_009216173.1	QKE56523.1	APZ82394.1
921	hypothetical protein		YP_009099118.1	YP_009215923.1	UXR28898.1	YP_007003441.1	YP_002300399.1	YP_009216143.1	QKE56465.1	APZ82394.1
3113	major capsid protein	PF20911.2	YP_009099063.1	YP_009215869.1	UXR28852.1	YP_007003398.1	YP_002300349.1	YP_009216089.1	QKE56363.1	APZ82312.1
4317	DNA polymerase	pfam00476	YP_009099134.1	YP_009215939.1	UXR28909.1	YP_007003448.1	YP_002300417.1	YP_009216159.1	QKE56466.2	APZ82381.1, APZ82378.1
4391	hypothetical protein		YP_009099197.1	YP_009215782.1	UXR28733.1	YP_007003258.1	YP_002300278.1	YP_009216000.1	UPI11447.1	APZ82242.1, APZ82440.1
4928	ATP-dependent DNA ligase	COG1793	YP_009099147.1	YP_009215951.1	UXR28918.1	YP_007003455.1	YP_002300428.1	YP_009216171.1	QKE56525.1	APZ82392.1
